# Supplementary material for: Efficient Conversion of Glucose into Lactic Acid over the Lewis Acidity Enhanced Sn-Beta Catalyst
Source: Molecules. 2025 Mar 25;30(7):1457. doi: 10.3390/molecules30071457 (PMC11990729; doi:10.3390/molecules30071457)
Supplement: Supplementary file 1 [file molecules-30-01457-s001.zip]

Archive with 1 entries (1 files):
- molecules-3531361-supplementary.pdf
